# Supplementary material for: High-density lipoprotein cholesterol as a therapeutic target for residual risk in patients with acute coronary syndrome
Source: PLoS One. 2018 Jul 11;13(7):e0200383. doi: 10.1371/journal.pone.0200383 (PMC6040709; doi:10.1371/journal.pone.0200383)
Supplement: S1 File — All data including age, gender, coronary risk factors, target vessels, laboratory data at baseline and follow-up, and medication were uploaded. (XLSX) [file pone.0200383.s001.xlsx]

## Sheet: Sheet1
No.	responder	age	sex	HT	DM	DLP	smoking	FH	prior CAD	target vessel	δFCT	δLDL	δHDL	LDL base	LDL f/u	HDL base	HDL f/u	TCHO base	TCHO f/u	TG base	TG f/u	hs-CRP base	hs-CRP f/u	HbA1c base	HbA1c f/u	FCT base	FCT f/u	Statin	Atorva	Pitava	EPA	Ezetimib	aspirin	ACEI/ARB	β-blocker	CCB	Insulin
1	0	76	1	1	1	0	0	0	0	RCA	0	-63.2	-5	128	64.8	60	55	201	130	65	51	0.2	0.04	6.5	6.3	60	60	Atorva	1	0	0	0	0	1	0	0	0
2	0	64	1	1	0	0	0	0	0	RCA	-10	-9.4	3	112	102.6	52	55	186	183	110	127	0.17	0.06	5.6	5.8	70	60	Atorva	1	0	0	0	0	0	0	0	0
3	0	77	1	1	0	1	1	0	0	LCX	4	-56	-22	109.8	53.8	62	40	218	125	231	156	0.02	0.14	5.6	5.6	63	67	Atorva	1	0	0	0	0	0	0	1	0
4	0	73	0	0	0	1	1	0	0	RCA	10	-37.8	-4	111.2	73.4	51	47	184	130	109	48	3.11	0.02	6.1	5.7	60	70	Atorva	1	0	0	0	0	0	0	0	0
5	0	60	1	1	0	1	1	1	0	LCX	-10	-2.8	5	113	110.2	31	36	158	165	70	94	0.1	0.02	7	7.7	80	70	Atorva	1	0	0	0	0	0	0	0	0
6	0	71	0	1	0	1	0	0	0	RCA	10	-35	0	132.6	97.6	55	55	203	180	77	137	0.5	0.13	5.6	5.7	70	80	Atorva	1	0	0	0	0	1	0	0	0
7	0	43	1	1	0	0	1	0	0	LAD	-8	-50.4	4	110.8	60.4	30	34	167	129	131	173	0.67	0.29	7.6	5.9	88	80	Atorva	1	0	0	0	0	0	1	0	0
8	0	65	0	1	0	0	1	0	0	LAD	-10	-41	6	108	67	34	40	171	149	156	274	0.2	0.14	6.6	6.8	90	80	Pitava	0	1	0	0	0	0	0	1	0
9	0	83	1	0	0	1	0	0	0	RCA	-30	-69.4	-2	148.2	78.8	41	39	215	141	129	116	0.06	0.067	5.6	5.7	110	80	Atorva	1	0	0	0	0	0	0	0	0
10	0	74	1	1	0	1	0	0	1	RCA	20	-24.6	2	128.4	103.8	43	45	210	196	193	236	0.85	0.03	6.5	6.3	63	83	Atorva	1	0	0	0	1	0	0	1	0
11	0	72	0	0	0	0	0	0	0	LCX	13	16.4	7	119.6	136	53	60	201	223	142	135	0.1	0.04	5.7	5.4	70	83	Atorva	1	0	0	0	0	0	0	0	0
12	0	52	1	0	1	1	1	0	0	RCA	28	15.2	1	70	85.2	29	30	192	165	465	249	0.1	0.02	7.1	6.6	60	88	Atorva	1	0	0	0	0	0	0	0	0
13	0	59	1	1	0	0	1	1	0	RCA	40	-40.6	12	107.6	67	46	58	168	141	72	80	0.03	0.02	5.2	5.1	60	100	Atorva	1	0	0	0	0	0	0	1	0
14	0	66	1	0	0	0	1	1	0	LCX	13	-40.8	-2	124.8	84	35	33	198	139	191	110	0.17	0.14	5.2	5.1	87	100	Atorva	1	0	0	0	0	0	0	0	0
15	0	81	1	0	0	0	0	0	0	LAD	0	-26	6	101	75	36	42	159	141	84	66	0.28	0.29	5.6	5.5	110	110	Pitava	0	1	0	1	0	0	0	0	0
16	0	69	1	0	0	0	0	0	0	LAD	-30	-67	2	129	62	38	40	182	137	64	123	0.1	0.13	5.9	5.8	140	110	Pitava	0	1	0	0	0	0	0	0	0
17	0	67	1	1	1	0	0	1	0	LAD	-30	-11.6	7	136.4	124.8	38	45	191	199	83	146	0.08	0.1	8	8.3	143	113	Atorva	1	0	0	0	0	0	0	1	0
18	0	77	0	0	1	1	0	0	0	RCA	-4	-40.8	-13	118	77.2	60	47	194	144	80	99	0.02	0.02	8.1	7.8	120	116	Atorva	1	0	0	0	0	0	0	0	0
19	0	76	1	0	0	1	1	1	0	LCX	20	-74	10	108.2	34.2	51	61	196	157	184	309	0.44	0.64	6.8	6.4	100	120	Atorva	1	0	0	0	0	0	0	0	0
20	0	73	0	1	1	1	1	1	0	RCA	17	9	-2	140.8	149.8	34	32	188	235	66	266	0.28	0.11	6.4	6.3	103	120	Atorva	1	0	0	0	0	0	0	1	0
21	0	79	0	1	0	1	0	0	0	LCX	62	-58.2	4	159.4	101.2	44	48	219	169	78	99	0.54	0.03	5.2	5.1	60	122	Atorva	1	0	0	0	0	0	0	0	0
22	0	47	1	0	0	1	1	0	0	LAD	6	-77.4	-20	155.2	77.8	53	33	226	127	89	81	0.51	0.02	5.1	5.1	117	123	Atorva	1	0	0	0	0	0	0	0	0
23	0	73	1	0	0	0	1	0	0	RCA	0	-36.8	-2	117.6	80.8	33	31	182	140	157	141	3	0.04	8.3	10.3	126	126	Atorva	1	0	0	0	0	0	0	0	0
24	0	68	1	1	0	0	0	1	0	LCX	60	-71	-6	124	53	52	46	209	123	127	76	0.04	0.02	6.4	5.8	70	130	Pitava	0	1	0	0	0	0	0	1	0
25	0	71	1	1	0	0	0	0	0	LAD	0	-72	-1	120	48	38	37	187	107	228	191	0.25	0.34	6.4	6.4	130	130	Pitava	0	1	0	0	0	0	0	0	0
26	0	80	0	0	0	0	0	0	0	LAD	76	-33.8	4	104.8	71	31	35	173	128	186	110	0.1	0.02	5	5.2	57	133	Atorva	1	0	0	0	0	0	0	0	0
27	0	62	0	1	0	0	0	0	0	RCA	40	-28	1	120	92	70	71	218	191	93	105	0.1	0.02	5.7	5.7	100	140	Atorva	1	0	0	0	0	0	0	0	0
28	0	73	1	1	0	0	0	0	0	LAD	30	-41	-2	118	77	45	43	178	146	66	146	0.07	0.05	5.6	5.7	110	140	Pitava	0	1	0	0	0	0	0	0	0
29	0	74	1	1	0	1	1	0	0	LAD	20	-23.6	-4	138	114.4	64	60	248	200	230	128	0.08	0.05	7.1	6.8	120	140	Atorva	1	0	0	0	0	0	1	1	0
30	0	76	1	1	0	0	0	0	0	LAD	10	-36	3	114	78	42	45	166	142	26	57	0.04	0.12	5.6	5.3	130	140	Pitava	0	1	0	0	1	0	0	0	0
31	0	64	0	0	1	1	1	1	0	LAD	83	-84.4	-7	164.6	80.2	55	48	227	147	37	94	0.52	0.12	13	8.8	60	143	Atorva	1	0	0	0	0	0	0	0	0
32	0	72	1	0	0	1	1	0	0	LAD	48	-36	2	110	74	48	50	180	140	110	80	0.08	0.05	5.4	5.3	96	144	Atorva	1	0	0	0	0	0	0	1	0
33	0	63	1	0	0	0	1	0	0	LAD	14	-47.8	-6	122	74.2	38	32	169	129	45	114	0.18	0.15	5.6	5.6	132	146	Atorva	1	0	0	0	0	0	0	0	0
34	0	68	0	0	0	0	0	0	0	RCA	32	-35.6	4	120.2	84.6	45	49	182	144	84	52	0.07	0.02	5.2	5.2	116	148	Atorva	1	0	0	0	0	0	0	0	0
35	0	66	1	1	0	0	1	0	0	LAD	0	-1	1	111	110	27	28	199	212	170	450	0.81	1.15	5.8	6.2	150	150	Pitava	0	1	0	0	1	0	1	0	0
36	0	77	0	1	1	0	0	0	0	LCX	-10	-51	5	100	49	39	44	160	118	88	52	0.03	0.32	7	7.8	160	150	Pitava	0	1	0	0	0	1	0	0	0
37	0	53	0	0	0	1	1	0	1	LCX	23	-19.4	-8	144.4	125	43	35	210	201	113	205	0.1	0.13	5.2	5.2	130	153	Atorva	1	0	0	0	1	0	0	0	0
38	0	62	0	1	1	1	0	0	0	RCA	77	-133.4	2	227.2	93.8	34	36	280	142	94	61	0.27	0.1	8.5	6.5	83	160	Atorva	1	0	0	0	0	1	0	0	0
39	0	45	1	0	0	0	1	0	0	RCA	60	-79	4	121	42	50	54	190	122	89	80	3.73	0.02	9.2	6.9	100	160	Pitava	0	1	0	0	0	0	0	0	0
40	0	76	1	0	0	0	0	0	0	LAD	47	-66.6	1	131.6	65	37	38	174	121	27	90	0.11	0.1	7.6	7.3	113	160	Atorva	1	0	0	0	0	0	0	0	0
41	0	77	1	0	0	1	0	0	1	RCA	34	-32	-4	104	72	44	40	167	129	95	85	1.48	0.16	5.4	5.7	126	160	Atorva	1	0	0	0	1	0	0	0	0
42	0	60	1	1	0	0	0	0	1	RCA	30	-68	1	132	64	39	40	180	122	75	81	0.1	0.02	5.7	5.4	130	160	Atorva	1	0	0	0	1	1	0	1	0
43	0	45	1	1	0	0	0	0	0	RCA	30	-17	-4	103	86	41	37	175	149	217	147	0.54	0.4	6.1	6	130	160	Pitava	0	1	0	0	0	1	1	1	0
44	0	59	1	1	0	1	1	0	0	RCA	7	-36.4	4	118.8	82.4	48	52	196	154	146	98	0.08	0.04	5.3	5.1	153	160	Atorva	1	0	0	0	0	0	0	0	0
45	1	58	1	1	0	1	1	0	0	LCX	26	-57	2	114.4	57.4	42	44	178	126	108	123	0.1	0.02	5	5.1	137	163	Atorva	1	0	0	0	0	0	1	0	0
46	1	81	1	0	0	0	1	0	0	LAD	20	-70.2	-2	141.8	71.6	35	33	196	144	96	197	0.21	0.04	5.7	5.7	143	163	Atorva	1	0	0	0	0	0	0	0	0
47	1	67	1	0	0	1	1	0	0	LAD	86	-43	13	135.8	92.8	32	45	188	147	101	46	0.36	0.03	6.2	5.8	80	166	Atorva	1	0	0	0	0	0	0	0	0
48	1	57	0	1	0	0	0	0	1	RCA	100	-56	7	171	115	39	46	304	212	558	257	0.05	0.05	15	6.1	70	170	Pitava	0	1	0	0	0	0	0	0	0
49	1	76	1	1	0	0	1	0	1	LAD	70	-46.6	4	120.8	74.2	34	38	191	135	181	114	0.1	0.05	5.6	5.6	100	170	Atorva	1	0	1	0	1	0	1	1	0
50	1	70	1	1	0	0	0	0	0	LCX	70	-38	-1	115	77	34	33	172	129	95	56	0.16	0.06	5.5	5.3	100	170	Atorva	1	0	0	0	0	0	0	0	0
51	1	55	1	0	0	0	1	0	0	RCA	70	-79	0	201	122	51	51	358	210	404	111	0.04	0.02	5.8	5	100	170	Pitava	0	1	0	0	0	0	0	0	0
52	1	63	1	1	0	0	1	0	0	LAD	30	-52	-1	110	58	37	36	165	117	87	196	0.1	0.03	5.6	5.9	140	170	Pitava	0	1	0	0	0	0	0	0	0
53	1	54	1	1	1	1	1	0	1	RCA	72	-104	-6	163.8	59.8	49	43	232	156	96	266	0.04	0.12	11.8	7.1	106	178	Atorva	1	0	0	0	1	0	1	0	1
54	1	57	1	0	0	1	1	0	0	RCA	60	-95.8	-5	190.2	94.4	41	36	275	194	219	318	0.46	0.3	5.9	5.6	120	180	Atorva	1	0	1	0	0	0	0	0	0
55	1	68	1	1	0	0	0	1	0	RCA	60	-21	0	100	79	41	41	209	148	217	110	0.36	0.03	8.2	6.4	120	180	Pitava	0	1	0	0	0	0	0	1	0
56	1	65	1	0	1	0	0	0	0	LCX	60	-49	8	104	55	50	58	196	144	208	135	0.07	0.16	6.8	6.1	120	180	Pitava	0	1	0	0	0	0	0	0	1
57	1	48	1	0	0	1	1	0	0	RCA	78	-39.6	6	152.8	113.2	34	40	214	229	136	379	0.47	0.18	7.6	8.3	104	182	Atorva	1	0	0	0	0	0	0	0	0
58	1	73	0	1	0	1	1	1	1	LCX	26	-64.4	7	176.6	112.2	36	43	241	179	142	119	0.29	0.24	5.6	5.9	157	183	Atorva	1	0	0	0	1	0	1	0	0
59	1	72	0	0	0	1	1	0	0	LCX	102	-76.4	1	129.4	53	55	56	194	122	48	65	0.02	0.01	5	5	88	190	Atorva	1	0	0	0	0	0	0	0	0
60	1	59	1	0	0	0	1	0	0	LCX	80	-64	-2	163	99	43	41	229	159	87	97	0.06	0.02	5.6	5.4	110	190	Pitava	0	1	0	0	0	0	0	0	0
61	1	74	1	0	0	0	1	0	0	LAD	120	-15	11	100	85	47	58	158	162	28	91	0.15	0.02	5.5	5.6	80	200	Atorva	1	0	0	1	0	0	0	0	0
62	1	74	0	1	0	0	0	0	0	RCA	80	-55	9	167	112	48	57	236	191	31	68	0.05	0.05	5.5	5.3	120	200	Pitava	0	1	0	0	0	1	0	1	0
63	1	66	0	0	0	0	0	1	0	LAD	130	-37	0	102	65	70	70	196	122	80	122	0.05	0.07	5.4	5.3	80	210	Pitava	0	1	0	0	0	0	0	0	0
64	1	63	1	1	0	0	1	0	0	RCA	110	-41	10	106	65	31	41	156	141	47	246	1.18	0.03	5.7	6.1	100	210	Pitava	0	1	0	0	0	1	1	1	0
65	1	72	1	1	0	0	1	0	0	LCX	110	-50	2	106	56	31	33	161	118	50	102	0.39	0.02	5.3	5.2	100	210	Pitava	0	1	0	0	0	1	0	1	0
66	1	60	1	0	1	1	0	0	0	LCX	130	-18.4	5	112	93.6	43	48	167	160	60	92	2.58	0.05	7.8	6.8	90	220	Atorva	1	0	0	0	0	0	0	0	0
67	1	63	1	1	0	1	0	1	0	LAD	120	-76.6	-5	133	56.4	50	45	195	119	60	88	0.06	0.04	6	6.1	100	220	Atorva	1	0	0	0	0	0	0	1	0
68	1	63	0	1	0	0	1	0	0	LAD	60	-42	14	105	63	36	50	158	138	103	132	0.1	0.04	5.9	6	160	220	Pitava	0	1	1	0	0	0	0	0	0
69	1	58	1	0	0	1	0	1	0	LCX	57	-72.8	0	131.6	58.8	38	38	194	115	122	91	0.87	0.07	5.3	5.3	163	220	Atorva	1	0	0	0	0	1	0	0	0
70	1	67	1	1	0	0	0	0	0	LAD	140	-25	8	101	76	37	45	158	141	89	65	1.01	0.07	5.7	5.8	90	230	Pitava	0	1	0	0	0	1	0	1	0
71	1	72	1	1	1	0	1	0	0	LAD	90	-43	3	109	66	39	42	184	131	95	86	0.07	0.04	7.7	6.2	140	230	Pitava	0	1	0	0	0	0	0	0	0
72	1	63	0	0	0	1	0	0	0	LAD	67	-41.4	8	117.2	75.8	53	61	184	163	69	131	0.14	0.02	6	6.4	163	230	Atorva	1	0	0	0	0	0	0	0	0
73	1	61	1	1	0	0	0	0	0	LAD	73	-35.8	1	111.2	75.4	44	45	190	148	174	138	0.07	0.1	5.1	5.5	160	233	Atorva	1	0	0	0	0	0	1	1	0
74	1	73	1	1	0	1	1	0	0	LAD	122	-71.4	-8	163.4	92	43	35	231	149	123	110	0.47	0.14	6.5	6.3	118	240	Atorva	1	0	0	0	0	0	1	0	0
75	1	49	0	1	1	1	0	0	0	RCA	103	-53.4	13	104.4	51	33	46	159	109	108	60	0.76	0.26	8.1	7.2	140	243	Atorva	1	0	0	0	0	0	0	1	0
76	1	76	0	1	0	0	0	1	0	LAD	130	-96	3	187	91	47	50	253	181	99	159	0.41	0.22	5	4.9	120	250	Pitava	0	1	0	0	0	1	0	0	0
77	1	64	1	0	0	0	0	0	0	RCA	110	-79	2	133	54	37	39	192	125	77	120	5.61	0.03	5.2	5.3	150	260	Pitava	0	1	0	0	0	0	0	0	0
78	1	77	1	1	0	0	0	0	0	LAD	110	-20	5	135	115	63	68	233	205	113	98	0.05	0.06	6.2	5.8	150	260	Pitava	0	1	0	0	0	0	0	0	0
79	1	71	0	1	0	0	0	0	0	RCA	90	-14	2	106	92	37	39	160	186	112	490	0.46	0.08	6.1	6.2	170	260	Pitava	0	1	0	0	0	0	0	1	0
80	1	56	1	1	0	1	0	1	0	LAD	147	-69.6	-1	137.8	68.2	36	35	222	123	241	99	0.42	0.18	9	8.6	133	280	Atorva	1	0	0	0	0	0	0	0	0
81	1	68	1	1	1	0	0	0	0	LAD	127	-65.8	0	107.8	42	29	29	170	116	166	225	0.97	0.12	6.5	6.1	153	280	Atorva	1	0	0	0	0	0	1	0	0
82	1	72	1	1	0	0	1	0	0	LCX	170	-71	-9	137	66	38	29	200	119	128	185	0.12	0.15	5.9	5.8	120	290	Pitava	0	1	0	0	0	1	0	1	0
83	1	54	1	1	1	0	0	0	0	RCA	140	-70	-2	115	45	43	41	178	101	127	77	0.23	0.02	6.9	6.1	150	290	Pitava	0	1	0	0	0	1	0	0	0
84	1	72	1	1	0	1	0	1	0	LAD	147	-56.4	0	167.6	111.2	55	55	245	182	112	79	0.57	0.09	6.9	6.4	156	303	Atorva	1	0	0	0	0	0	0	1	0
85	1	46	1	0	1	0	1	0	0	RCA	210	-59	8	151	92	28	36	206	175	81	222	0.2	0.09	7.9	10.8	100	310	Pitava	0	1	0	0	0	0	0	0	0
86	1	71	1	0	0	0	0	0	0	LAD	190	-45	11	106	61	39	50	163	133	122	96	0.08	0.03	5.4	5.4	140	330	Pitava	0	1	0	0	0	0	0	0	0
87	1	77	0	1	0	0	0	0	0	RCA	200	-49	-10	122	73	75	65	218	162	41	73	0.02	0.02	5.7	5.4	150	350	Pitava	0	1	0	0	0	0	0	1	0
88	1	68	1	0	0	0	1	0	0	LAD	240	-33	4	103	70	49	53	176	140	81	87	0.05	0.02	7.5	7.9	120	360	Pitava	0	1	0	0	0	0	0	0	1
89	1	68	0	0	0	0	0	0	1	RCA	210	-45	5	116	71	53	58	188	153	40	81	0.1	0.02	5.6	5.4	150	360	Pitava	0	1	0	0	0	1	0	0	0
90	1	65	1	0	0	0	0	0	0	LCX	290	-39	-5	118	79	45	40	187	151	205	259	0.12	0.04	5.3	5.4	80	370	Pitava	0	1	0	0	0	0	0	0	0
